# Supplementary material for: Sex and age differences in social and cognitive function in offspring exposed to late gestational hypoxia
Source: Biol Sex Differ. 2023 Nov 11;14:81. doi: 10.1186/s13293-023-00557-0 (PMC10640736; doi:10.1186/s13293-023-00557-0)
Supplement: Supplementary file 12 — Additional file 12: Table S4. Comparison of gestational hypoxia parameters on social and cognitive offspring outcomes. SD Sprague–Dawley, GD gestational day. [file 13293_2023_557_MOESM12_ESM.xlsx]

## Sheet: Sheet1
Gestational Brain Development Stage 1 (GD 1-10): Neural tube formation
Species	Gestational exposure	O2 (%)	Hypoxia (hours/day)	Hypoxic Cycles from 21% O2	Sex Investigated	Impact on Offspring	Citations
Rat (SD)	GD 1-21; 21 days	0.108	4 h sleep phase	Sustained	Male/Female	Adult Males: Increased anxiety-like behavior	[24]
						Adult Females: No effect on anxiety-like behavior
Rat (SD)	GD 5-21; 17 days	0.1	8-12 h sleep phase	40 cycles/hour	Male	Adult: No effect on spatial learning or memory	[112]
Rats (Wistar)	GD 6-21; 16 days	0.13	24 h	Sustained	Male	Adult Males: Impaired memory (MWM), no effect on anxiety-like behavior	[110]
Gestational Brain Development Stage 2 (GD 10-15): Cortical and subcortical brain region establishment
Species	Gestational exposure	O2 (%)	Hypoxia (hours/day)	Hypoxic Cycles from 21% O2	Sex Investigated	Impact on Offspring	Citations
Rat (SD)	GD 10-21; 12 days	0.105	8 h sleep phase	15 cycles/hour	Male/Female	Puberty Males: Impaired memory (spatial/recollective), impaired social function	[20]
						Adult Males: Impaired memory (spatial/recollective), impaired social function
						Females: No effect on memory/social function
Rat (SD)	GD 13	0.1	3 or 6 h	Sustained	Male/Female (Not seperated)	Puberty: No effect on repetitive behavior, social function, or memory	[21]
Gestational Brain Development Stage 3 (GD 15-22): Cortical and subcortical brain region maturation
Species	Gestational exposure	O2 (%)	Hypoxia (hours/day)	Hypoxic Cycles from 21% O2	Sex Investigated	Impact on Offspring	Citations
Rat (Long-Evans)	GD 15-19; 5 days	0.1	8 h sleep phase	10 cycles/hour	Male/Female	Puberty Males: No effect on social behavior, no effect on repetitive behavior, impaired memory, no effect on learning	Current Study
						Adult Males: No effect on social behavior, no effect on repetitive behavior, improved memory, no effect on learning
						Puberty Females: Decreased social behavior, increased repetitive behavior, no effect on learning/memory
						Adult Females: Increased avoidant behavior, no effect on repetitive behavior, no effect on learning/memory
						No effect on anxiety-like behavior
Rat (SD)	GD 15-19; 5 days	0.12	24 h	Sustained	Male	Adult: No effect on anxiety-like behavior	[113]
Rat (Wistar)	GD 15-21; 7 days	0.1	4 h	Sustained	Male/Female	Adult Males: No effect on learning/memory at PND 60	[111]
						Adult Males: Improved learning/memory at PND 120
						Adult Females: Impaired memory, no effect on learning at PND 60
						Adult Females: Improved learning/memory at PND 120
Rat (SD)	GD 17	0.1	3 or 6 h	Sustained	Male/Female (Not seperated)	Puberty: Increased repetitive behavior, impaired social function, impaired memory	[21]
Mouse (C57Bl/6)	GD 17.5	0.05	2, 4, 6, or 8 h	Sustained	Male/Female	Adult Males: Decreased repetitive behavior, increased anxiety-like behavior, no effect on social function	[23]
						Adult Females: Decreased repetitive behavior, no effect on anxiety-like behavior, impaired social function
						No effect on learning/memory
Rat (Wistar)	GD 20	0.105	12 h	Sustained	Male/Female	Adult Males: Increased anxiety-like behavior, no effect on social function	[22]
						Adult Females : No effect on anxiety-like behavior, impaired social function
